# Supplementary material for: Coupling Effects of Environmental Factors on the Phytoplankton Community Structure in Ebinur Lake, a Saltwater Lake in China
Source: Ecol Evol. 2025 Jun 14;15(6):e71516. doi: 10.1002/ece3.71516 (PMC12166379; doi:10.1002/ece3.71516)
Supplement: Supplementary file 1 — Data S1. [file ECE3-15-e71516-s001.zip]

Archive with 2 entries (2 files):
- ece371516-sup-0001-AppendixS1.R
- ece371516-sup-0002-AppendixS2.xlsx
