# Supplementary material for: Coupling Effects of Environmental Factors on the Phytoplankton Community Structure in Ebinur Lake, a Saltwater Lake in China
Source: Ecol Evol. 2025 Jun 14;15(6):e71516. doi: 10.1002/ece3.71516 (PMC12166379; doi:10.1002/ece3.71516)
Supplement: Supplementary file 1 — Data S1. [file ECE3-15-e71516-s001.zip › ece371516-sup-0001-AppendixS1.R]

setwd("D:/果果数据/20240229")
#安装linkET
#devtools::install_github("Hy4m/linkET", force = TRUE)
#调用R包
library(dplyr)
library(linkET)
library(ggplot2)
library(xlsx)
#读取数据
#speciese <- read.csv(file.choose(),header = T,row.names = 1)#读取物种数据
speciese <- read.xlsx("副本艾比湖相关性分析+mantel test绘制相关性组合图数据.xlsx",sheetName="Sheet2")
#env <- read.csv(file.choose(),header = T,row.names = 1)#读取环境因子
env <- read.xlsx("env.xlsx",sheetName="env")
### mantel test
mantel01 <- mantel_test(speciese, env,
                        spec_select = list(Bacillariophyta = 2:13,
                                           Chlorophyta = 14:20,
                                           Cryptophyta = 21:23,
                                           Euglenophyta = 24:25,
                                           Cyanophyta = 26:27)) %>% 
  mutate(rd = cut(r, breaks = c(-Inf, 0.2, 0.4, Inf),
                  labels = c("< 0.2", "0.2 - 0.4", ">= 0.4")),
         pd = cut(p, breaks = c(-Inf, 0.01, 0.05, Inf),
                  labels = c("< 0.01", "0.01 - 0.05", ">= 0.05")))
mantel01
#绘图
#mantel01 <- filter(mantel01, p < 0.05)  #过滤mantel计算结果，只保留显著的路径
qcorrplot(correlate(env), type = "lower", diag = FALSE) +
  geom_square() +
  geom_couple(aes(colour = pd, size = rd), data = mantel01, curvature = 0.1) +
  scale_fill_gradientn(colours = RColorBrewer::brewer.pal(11, "RdBu")) +
  scale_size_manual(values = c(0.5, 1, 2)) +
  scale_colour_manual(values = color_pal(3)) +
  guides(size = guide_legend(title = "Mantel's r",
                             override.aes = list(colour = "grey35"), 
                             order = 2),
         colour = guide_legend(title = "Mantel's p", 
                               override.aes = list(size = 3), 
                               order = 1),
         fill = guide_colorbar(title = "Pearson's r", order = 3)) +
  geom_mark(# 添加r值与显著性标记
    sep = '\n', 
    size = 3, 
    sig_level = c(0.05, 0.01, 0.001), # 显著性水平设置
    sig_thres = 0.05 # 显著性阈值，p值大于阈值的相关性系数不会被绘制。
  )+
  labs(title = "Mantel test")
#如果想把mantel检验的结果换成自己的结果，例如换成RDA中置换检验的结果
#custom_data <- read.csv(file.choose(),header = T,row.names = 1)#读取自己的计算结果
#绘图
#qcorrplot(correlate(varechem), type = "lower", diag = FALSE) +
#  geom_square() +
#  geom_couple(aes(colour = coef, size = p_value, from = y, to = x), 
#              data = custom_data, curvature = 0.1) +
#  scale_fill_gradientn(colours = RColorBrewer::brewer.pal(11, "RdBu")) +
#  scale_size_manual(values = c(0.5, 1, 2)) +
#  scale_colour_manual(values = color_pal(3)) +
#  guides(size = guide_legend(title = "P value",
#                             override.aes = list(colour = "grey35"), 
#                             order = 2),
#         colour = guide_legend(title = "Coef", 
#                               override.aes = list(size = 3), 
#                               order = 1),
#         fill = guide_colorbar(title = "Pearson's r", order = 3))
#我想展示的更加丰富，不仅看见群落变化与环境因子的关系，还想看见某些植被特征与环境因子的关系
#读取植被特征指标
#plantcharacter <- read.csv(file.choose(),header = T,row.names = 1)
#qcorrplot(correlate(varechem, plantcharacter)) +
#  geom_square() +
#  geom_couple(aes(colour = pd, size = rd), data = mantel01, curvature = 0.1) +
#  scale_fill_gradientn(colours = RColorBrewer::brewer.pal(11, "RdBu")) +
#  scale_size_manual(values = c(0.5, 1, 2)) +
#  scale_colour_manual(values = color_pal(3)) +
#  expand_limits(x = 20) +
#  guides(size = guide_legend(title = "Mantel's r",
#                             override.aes = list(colour = "grey35"), 
#                             order = 2),
#         colour = guide_legend(title = "Mantel's p", 
#                               override.aes = list(size = 3), 
#                               order = 1),
#         fill = guide_colorbar(title = "Pearson's r", order = 3))
#能不能只显示只保留显著的路径，其实直接过滤mantel计算结果即可
#mantel02 <- filter(mantel01, p < 0.05)
#qcorrplot(correlate(varechem), type = "lower", diag = FALSE) +
#  geom_square() +
#  geom_couple(aes(colour = pd, size = rd), 
#              data = mantel02, 
#              curvature = 0.1,
#              node.colour = c("blue", "grey"),
#              node.fill = c("red", "grey"),
#              node.size = c(3.5, 2)
#  ) +
#  scale_fill_gradientn(colours = RColorBrewer::brewer.pal(11, "RdBu")) +
#  scale_size_manual(values = c(0.5, 1, 2)) +
#  scale_colour_manual(values = color_pal(3)) +
#  guides(size = guide_legend(title = "Mantel's r",
#                             override.aes = list(colour = "grey35"), 
#                             order = 2),
#         colour = guide_legend(title = "Mantel's p", 
#                               override.aes = list(size = 3), 
#                               order = 1),
#         fill = guide_colorbar(title = "Pearson's r", order = 3))
#如何调整连接曲线的曲率
# curvature = nice_curvature(0.15)，调整数字即可调整曲率
#qcorrplot(correlate(varechem), type = "lower", diag = FALSE) +
#  geom_square() +
#  geom_couple(aes(colour = pd, size = rd), data = mantel01, 
#              curvature = nice_curvature(0.15)) +
#  scale_fill_gradientn(colours = RColorBrewer::brewer.pal(11, "RdBu")) +
#  scale_size_manual(values = c(0.5, 1, 2)) +
#  scale_colour_manual(values = color_pal(3)) +
#  guides(size = guide_legend(title = "Mantel's r",
#                             override.aes = list(colour = "grey35"), 
#                             order = 2),
#         colour = guide_legend(title = "Mantel's p", 
#                               override.aes = list(size = 3), 
#                               order = 1),
#         fill = guide_colorbar(title = "Pearson's r", order = 3))
