# Supplementary material for: Coupling Effects of Environmental Factors on the Phytoplankton Community Structure in Ebinur Lake, a Saltwater Lake in China
Source: Ecol Evol. 2025 Jun 14;15(6):e71516. doi: 10.1002/ece3.71516 (PMC12166379; doi:10.1002/ece3.71516)
Supplement: Supplementary file 1 — Data S1. [file ECE3-15-e71516-s001.zip › ece371516-sup-0002-AppendixS2.xlsx]

## Sheet: phytoplankton biomass
Sampling point	Longitude	Latitude	spring	summer	autumn
S1	83.0672	44.775	0.0282762	0.811449	0.0102666
S2	83.1009	44.8218	0.0678786	0.0614511	0.0692333
S3	83.1098	44.8687	0.0321876	0.449472	0.0796742
S4	83.0805	44.898	0.0403536	0.0378998	0.0113914
S5	83.0476	44.858	0.145892	0.00377449	0.0194732
S6	83.009	44.817	0.396276	0.0183291	0.0335038
S7	82.9845	44.8421	0.0639468	0.217429	0.183797
S8	82.947	44.8601	0.121	0.0909236	0.035009
S9	82.9574	44.885	0.0138249	0.0392831	0.016
S10	82.9994	44.8729	0.0860958	0.0180289	0.042651
S11	83.0134	44.8974	0.202841	0.29489	0.00724702
S12	83.0237	44.9217	0.0066729	0.879394	0.0258084
S13	83.0738	44.8366	0.150994	0.168754	0.021741
S14	83.0386	44.795	0.106501	0.0599235	0.123961
S15	82.9839	44.9316	0.0147243	0.0702831	0.0500981
S16	82.7905	44.9322	0.129845	0.00818986	0.00828877
S17	82.8321	44.9488	0.019433	0.019044	0.00189397
S18	82.7789	44.9001	0.0046554	2.08292	0.00455343
S19	82.8246	44.9175	0.0511818	0.21804	0.000143283
S20	82.817	44.8906	0.0250954	0.00286566	0.0920433
S21	82.8134	44.8639	0.0969024	0.0166076	0.035009
S22	82.851	44.8594	0.0698574	0.00596584	0.00875226
S23	82.8537	44.8858	0.085	0.0150154	0.0394142
S24	82.865	44.9178	0.074253	0.0777827	0.0747207
S25	82.8726	44.952	0.0619674	0.0459511	0.000426884
S26	82.9309	44.9477	0.0342924	0.0976012	0.0149054
S27	82.9146	44.9147	0.0151728	0.024807	0.0159993
S28	82.9076	44.8877	0.0403494	0.0440752	0.0140772
S29	82.9145	44.8704	0.0103893	0.0709566	0.00028586
S30	82.9673	44.9079	0.045258	0.00713378	0.0750295

## Sheet: environmental factors 
	S	WT	D	SD	pH	Chl. a	TN	TP	NH4+-N	NO3-N	NO2-N	CODMn
1	12	20.6	0.866667	0.216667	8.22	23.2399	6.43333	0.170333	0.603333	1.78667	0.287538	9.61
2	12.7667	20.7667	0.833333	0.216667	8.20333	18.9627	6.47333	0.157333	0.54	2.19667	0.264667	11.95
3	12.6667	19.7333	0.966667	0.2	8.27	14.2436	6.82333	0.133333	0.62	2.05667	0.267333	7.05
4	12.6	20.1	1.4	0.256667	8.26667	13.4122	5.93333	0.14	0.41	2.13333	0.338333	8.72
5	12.8333	19.7667	1.23333	0.35	8.22667	10.6069	5.17	0.148333	0.336667	2.12333	0.295	9.68
6	12.8333	19.1333	1.33333	0.266667	8.15667	14.3681	4.83	0.158667	0.54	1.92	0.297	10.64
7	12.8333	19.2	1.53333	0.3	8.22333	7.78907	3.97	0.146667	0.703333	2.06333	0.292	7.2
8	8.64667	19.4333	1.46667	0.25	8.07	6.36431	6.13	0.155333	0.516667	2.27333	0.304333	6.82
9	13.1667	19.6333	1.4	0.433333	8.24	6.53338	6.62	0.157	0.683333	2.28667	0.336667	8.43
10	12.6667	19.1	1.5	0.35	8.18	7.40716	4.89333	0.178	0.54	2.46	0.308	10.95
11	12.3333	19.1667	1.66667	0.266667	8.22333	8.78627	4.70667	0.157333	0.47	2.27333	0.330667	9.51
12	12.6	20.4	1.06667	0.383333	8.24333	22.7252	7.41	0.177333	0.543333	2.49667	0.343333	8.68
13	12.2667	20.6333	1.13333	0.283333	8.28	6.85378	4.89333	0.167667	0.61	2.12333	0.294	9.53
14	13	20.2	1.26667	0.15	8.24333	9.86982	5.91667	0.161667	0.603333	2.04333	0.325667	9.75
15	13.5	20.1667	1.36667	0.266667	8.24667	14.3688	7.1	0.164667	0.743333	2.22667	0.335667	11.21
16	11.7667	19.5667	0.8	0.266667	8.08333	12.2012	9.37	0.162	0.676667	2.22	0.340667	8.13
17	11.8333	19.4667	1.16667	0.266667	8.1	8.47084	4.98	0.157333	0.676667	2.18333	0.325333	12.92
18	11.17	19.1	1.06667	0.266667	8.05667	34.6246	6.78	0.165333	0.673333	2.22667	0.321333	7.32
19	10.9333	19.8333	1.6	0.283333	8.05667	7.34849	7.07	0.154667	0.753333	2.24	0.347667	8.03
20	13.1667	19.2	1.1	0.25	8.00667	6.23369	4.74667	0.161	0.603333	2.21333	0.348333	9.47
21	12.6667	19	1.16667	0.266667	8.06333	28.8043	6.17	0.148	0.82	2.12667	0.317	12.77
22	12	21.0333	1.03333	0.183333	8.06667	14.3684	5.53667	0.155	0.806667	2.24333	0.328333	9.76
23	12.6667	19.6	1.26667	0.266667	8.04667	9.54031	5.37667	0.160333	0.793333	2.13333	0.326	10.36
24	12	19.6	1	0.266667	8.08333	5.23529	6.74667	0.179667	0.656667	2.27	0.322333	13.15
25	13.5	19.3	1.1	0.216667	8.10667	5.32084	5.49	0.168667	0.996667	2.19333	0.327333	12.37
26	13.2667	19.7333	1.23333	0.183333	8.09	19.4659	5.44667	0.216333	0.92	2.31333	0.330667	14.17
27	13.6	19.9333	1.5	0.316667	8.04333	14.1556	6.45	0.155667	0.7	2.21	0.326333	13.33
28	11.5	19.3667	1.36667	0.316667	8.03667	4.25769	6.75333	0.192	0.703333	2.22333	0.309	9.64
29	12.8333	19.3333	1.2	0.183333	8.05	5.23129	5.88667	0.149	0.813333	2.18667	0.292667	10.69
30	12.8333	19.6	1.13333	0.3	8.21333	12.948	5.35	0.181333	0.803333	2.26667	0.325	9.23

## Sheet: Biomass by species
	Bacillariophyta												Chlorophyta							Cryptophyta			Euglenophyta		Cyanophyta
	Cyclotella meneghiniana	Cyclotella ocellata	Melosira granulata	Fragilaria capucina	Navicula dicephala	Navicula viridula	Cymbella pusilla	Cymbella ventricosa	Nitzschia frustulum	Nitzschia stagnorum	Achnanthes lanceolata	Achnanthes linearis	Chlamydomonas ovalis	Chlamydomonas globosa	Chlorella sp.	Ankistrodesmus falcatus	Oocystis sp.	Coelastrum microporum	Characium sp.	Chroomonas sp.	Campylomonas reflexa	Plagioselmis nannoplanctica	Euglena gracilis	Euglena sp.	Leptolyngbya sp.	Chroococcus sp.
1	0	0	0	0.028637	0.0036	0.014771	0	0	0.000486	0.0128592	0.001035	0	0.757562	0.0147651	0	0	0	0.0004824	0.0001692	0	0	0	0	0	0	0
2	0	0	0	0	0.0018	0.0484516	0.0030972	0	0.000648	0.0379008	0.001035	0	0.0191097	0	0	0	0	0.0075576	0	0	0	0	0	0	0.000104537	0
3	0	0	0.0142295	0		0.0528671	0	0	0.000648	0.0121824	0	0.0012	0.401846	0	0	0	0.000882	0.0006432	0	0	0	0.000428202	0	0	0	0
4	0	0		0		0.015167	0	0	0	0.0275232	0	0	0.00272995	0.0006432	0.0254332	0	0.002016	0.0022512	0	0	0	0	0.00902518	0	0	0
5	0	0	0.000459	0	0.0018	0.012791	0.015486	0	0	0.104227	0	0.0012		0.0003216	0	0	0	0.001608	0	0	0	0	0	0	0.000110109	0
6	0.00513225	0	0	0	0	0.048431	0	0.0072	0	0.302304	0	0.003	0.0262568	0.001608	0	0	0.001008	0.0234768	0	0.001818	0	0.00209984	0	0	0	0
7	0	0	0	0	0	0.015048	0	0.0018	0.000972	0.0433152	0	0.0006	0.388544	0	0	0	0	0.0020904	0	0.0001212	0	0	0	0	0	0
8	0	0	0.000306	0	0	0.02376	0	0	0.000972	0.0514368	0	0	0.035009	0.0004824	0	0.00186762	0.001512	0.0082008	0	0.000303	0.0668193	0	0	0	0.000418147	0
9	0	0	0	0	0	5.94	0	0	0.162	3.6096	0	0	0	0	0	0	0.063	4.02	0	0.0303	0	0	0	0	0	0
10	0	0	0	0	0	0.018335	0	0	0	0.0487296	0	0	0.0102373	0.0004824	0	0	0.000252	0.0242808	0	0.000303	0.028459	0.00209984	0	0.00569179	0	0
11	0	0	0	0	0	0.035759	0	0.0036	0.000648	0.128141	0	0	0	0	0	0	0.00126	0.0392352	0	0.0004848	0	0	0	0.00569179	0	0
12	0	0	0	0.0238642	0	0.003168	0	0	0	0.002256	0	0	0.614682	0	0.0635831	0	0	0.0009648	0.0002538	3.03e-05	0	0	0.0225629	0.0170754	0	0
13	0	0	0	0	0	0.051837	0		0.001296	0.0785088	0	0	0.00170622	0.0022512	0	0	0.00126	0.0366624	0.0006768	0.0002424	0.167048	0	0	0	0	0
14	0.00677963	0	0	0.00123803	0.0036	0.043679	0	0.0036	0.013608	0.0351936	0	0	0.115264	0.001608	0	0	0.000882	0.0346742	0	0	0	0	0	0	0	0.000573132
15	0	0	0	0	0	0.022533	0	0	0	0.0036096	0	0	0.0229644	0.059221	0	0.00145457	3.15e-05	0.0101304	0	0	0	0	0	0	0	0
16	0	0	0	0	0	0.003168	0	0	0.00162	0.097008	0	0.0006	0.00818986	0.0006432	0	0	0.000756	0.0260496	0	0	0	0	0	0	0	0
17	0	0	0	0	0	0.002376	0	0	0	0.0042864	0	0.00045	0.00454992	0.0001608	0	4.425e-06	0.000819	0.0113364	0	0	0	0.000856404	0	0	0	0
18	0	0	0	0	0	0.000792	0	0	0		0	0	2.08159	0.000804	0	0	0	0.0029748	8.46e-05	0	0	0	0	0	0	0
19	0	0	0	0	0	0.001584	0	0	0	0.0320352	0	0.0003	0	0.0752725	0	0	0.000315	0.013668	0	0	0	0.00209984	0.0112815	0	0	0.000143283
20	0	0.00118579	0	0	0	0	0	0	0	0.0018048	0	0	0	0.000804	0	8.85e-06	0.000252	0.0221904	0	0	0.0569179	0.00167987	0	0	0	0
21	0	0	0	0	0	0.002376	0	0.0018	0	0.0780576	0	0	0.0418339	0.0003216	0	0	0.000315	0.013668	0	0.0001212	0	0	0	0	0	0
22	0.000505937	0.000505937	0	0	0	0.002376	0	0	0.001296	0.0514368	0.002415	0	0.0142122	0.0004824	0	0	0.000756	0.0110952	0	0	0	0	0	0	0	0.00101187
23	0	0.000505937	0	0	0	0	0	0	0	0.0577536	0.00069	0	0.036374	0.0011256	0.0127166	0.00093381	0.000252	0.0138288	0	0	0	0	0	0	0	0
24	0.0020529	0	0	0	0	0.00724701	0	0	0	0.0369984	0.001035	0	0.0175045	0	0	0	0.000504	0.0324816	0	0	0	0.000839935	0	0	0	0
25	0	0	0	0	0	0	0	0	0	0.0329376	0.00207	0	0.00409493	0	0	0	0.001071	0.0258888	0	0	0	0	0	0	0	0
26	0.0020529	0	0	0	0	0	0.0030972	0	0.000972	0.009024	0	0	0.0955483	0.0003216	0	0	0.00126	0.0196176	0	0	0	0	0.00512261	0	0	0
27	0	0.00118579	0	0	0	0.00724701	0	0	0	0.0040608	0	0	0.0128472	0	0	0	0	0.0107736	0.0003384	0	0	0	0	0	0	0
28	0	0	0	0	0	0.00724701	0.0030972	0	0	0.0194016	0.000345	0.0003	0	0	0	0	0	0.0172056	0	0	0.0334096	0	0	0	0	0
29	0.00513225	0	0	0	0	0	0	0	0	0.0040608	0.0001725	0	0	0	0	0	0.000126	0.00603	0	0	0	0.00209984	0	0.00569179	0	0
30	0	0	0	0	0.00713378	0	0	0	0	0.0266208	0	0	0.035009	0	0.0266803	0	0.000504	0.0175272	0	0.000606	0	0	0	0	0	0
Note: The frequency of these species is greater than 13%

## Sheet: TLI
Water environmental factors	Chl. a (μg/L)	TP (mg/L)	TN (mg/L)	SD (m)	CODMn (mg/L)	TLI(Chla)	TLI（TP）	TLI（TN）	TLI（SD）	TLI（CODMn）	Wchla	Wtp	Wtn	Wsd	Wcod	wj*tlij					TLI
Spring	9.13159	0.130533	3.27433	0.308333	6.98	49.0195	61.2933	74.6228	74.0055	52.7751	0.266035	0.188885	0.178244	0.183564	0.183272	13.0409	11.5774	13.301	13.5848	9.67218	61.1763
Summer	20.2125	0.1705	7.02667	0.164	12.56	57.6484	65.6311	87.5581	86.253	68.4018	0.266035	0.188885	0.178244	0.183564	0.183272	15.3365	12.3967	15.6067	15.833	12.5361	71.709
Autumn	8.02967	0.186967	7.64467	0.33	10.56	47.6229	67.1284	88.9861	72.6881	63.7881	0.266035	0.188885	0.178244	0.183564	0.183272	12.6694	12.6795	15.8612	13.3429	11.6906	66.2436
